# Supplementary material for: Relationship between the Young’s Moduli of Whole Microcapsules and Their Shell Material Established by Micromanipulation Measurements Based on Diametric Compression between Two Parallel Surfaces and Numerical Modelling
Source: Micromachines (Basel). 2023 Jan 1;14(1):123. doi: 10.3390/mi14010123 (PMC9867421; doi:10.3390/mi14010123)
Supplement: Supplementary file 1 [file micromachines-14-00123-s001.zip]

Archive with 1 entries (1 files):
- micromachines-2096822-supplementary.pdf
